# Supplementary material for: A real-world study on the effectiveness of BBIBP-CorV and CoronaVac in Nanjing area
Source: Sci Rep. 2023 Dec 6;13:21533. doi: 10.1038/s41598-023-48989-3 (PMC10700467; doi:10.1038/s41598-023-48989-3)
Supplement: Supplementary file 1 — Supplementary Information. [file 41598_2023_48989_MOESM1_ESM.xlsx]

## Sheet: （A）111 blood donors
Serial number of blood donor	Gender	Age	Blood type	Education	Career	Days after the 2nd dose of vaccination	Test items	Results（S/CO)	Qualitative results	Test items	Results （μg/ml）	Qualitative results	Test items	Results（S/CO)	Qualitative results	Test items	Results（S/CO)	Qualitative results	Test items	Results（S/CO)	Qualitative results
9002321019209	M	25	O	College	Unkown	3	TAbs	0.28	(-)	NAbs	0.11	(+)	IgG	0.34	(-)	IgA	0.23	(-)	IgM	0.07	(-)
9002321017940	M	25	B	University	Unkown	5	TAbs	36.95	(+)	NAbs	0.48	(+)	IgG	4.26	(+)	IgA	0.23	(-)	IgM	0.9	(-)
9002321019224	F	29	O	Senior school	Office worker	5	TAbs	4.62	(+)	NAbs	0.15	(+)	IgG	2.83	(+)	IgA	0.18	(-)	IgM	0.17	(-)
9002321016898	M	52	A	Senior school	Office worker	6	TAbs	<0.1	(-)	NAbs	0.03	(-)	IgG	0.03	(-)	IgA	0.1	(-)	IgM	0.05	(-)
9002321019211	M	37	O	University	Office worker	7	TAbs	81.64	(+)	NAbs	1.42	(+)	IgG	12.02	(+)	IgA	1.19	(+)	IgM	0.66	(-)
9002321017950	F	23	B	University	Student	7	TAbs	450.9	(+)	NAbs	21.47	(+)	IgG	15.17	(+)	IgA	0.44	(-)	IgM	0.28	(-)
9002321017972	M	32	B	Senior school	Unkown	12	TAbs	12.17	(+)	NAbs	0.19	(+)	IgG	0.06	(-)	IgA	0.2	(-)	IgM	1.69	(+)
DSM0513	F	33	AB	University	Medical Staff	14	TAbs	40.17	(+)	NAbs	0.88	(+)	IgG	8.83	(+)	IgA	/	/	IgM	0.09	(-)
DYD0330	M	50	A	Graduate school	Medical Staff	14	TAbs	265.79	(+)	NAbs	1.3	(+)	IgG	8.57	(+)	IgA	/	/	IgM	19.38	(+)
FQ0330	M	54	AB	Graduate school	Medical Staff	14	TAbs	59.87	(+)	NAbs	0.7	(+)	IgG	6.93	(+)	IgA	/	/	IgM	5.5	(+)
HSZ0325	F	30	A	Graduate school	Medical Staff	14	TAbs	52.29	(+)	NAbs	2.19	(+)	IgG	10.81	(+)	IgA	/	/	IgM	1.21	(+)
YS0323	M	40	A	Graduate school	Medical Staff	14	TAbs	60.66	(+)	NAbs	0.91	(+)	IgG	10.87	(+)	IgA	/	/	IgM	1.15	(+)
ZJJ0429	F	40	O	University	Medical Staff	14	TAbs	10.78	(+)	NAbs	0.29	(+)	IgG	3.27	(+)	IgA	/	/	IgM	2.46	(+)
ZK0409	M	39	B	University	Medical Staff	14	TAbs	41.81	(+)	NAbs	0.58	(+)	IgG	5.43	(+)	IgA	/	/	IgM	5.4	(+)
ZLB0414	M	40	B	Graduate school	Medical Staff	14	TAbs	51	(+)	NAbs	1.54	(+)	IgG	11.03	(+)	IgA	/	/	IgM	0.87	(-)
9002321016939	F	43	A	University	Office worker	15	TAbs	31.83	(+)	NAbs	1.13	(+)	IgG	7.71	(+)	IgA	3.64	(+)	IgM	0.11	(-)
9002321018001	M	36	B	College	Office worker	15	TAbs	199.57	(+)	NAbs	1.01	(+)	IgG	11.58	(+)	IgA	2.57	(+)	IgM	0.66	(-)
9002321020133	M	52	O	Senior school	Unkown	15	TAbs	117.21	(+)	NAbs	0.6	(+)	IgG	8.5	(+)	IgA	0.36	(-)	IgM	0.08	(-)
9002321016984	M	44	A	Senior school	Unkown	16	TAbs	241.24	(+)	NAbs	2.2	(+)	IgG	12.46	(+)	IgA	0.77	(-)	IgM	0.17	(-)
9002321020118	M	32	O	Vocational shool	Worker	19	TAbs	90.29	(+)	NAbs	2.95	(+)	IgG	11.74	(+)	IgA	0.56	(-)	IgM	0.23	(-)
9002321018041	M	28	B	University	Office worker	20	TAbs	581.84	(+)	NAbs	3.93	(+)	IgG	13.76	(+)	IgA	0.69	(-)	IgM	6.95	(+)
9002321018033	M	41	B	College	Office worker	21	TAbs	33.68	(+)	NAbs	0.18	(+)	IgG	3.06	(+)	IgA	0.27	(-)	IgM	0.1	(-)
9002321018059	M	53	B	University	Office worker	21	TAbs	14.03	(+)	NAbs	0.2	(+)	IgG	3.28	(+)	IgA	0.14	(-)	IgM	0.04	(-)
9002321020579	M	35	AB	Vocational shool	Worker	22	TAbs	104.83	(+)	NAbs	1.32	(+)	IgG	9.32	(+)	IgA	1.52	(+)	IgM	2.65	(+)
9002321017027	M	40	A	College	Unkown	22	TAbs	60.11	(+)	NAbs	1.24	(+)	IgG	11.79	(+)	IgA	1.3	(+)	IgM	0.9	(-)
9002321018066	M	51	B	University	Unkown	22	TAbs	165.17	(+)	NAbs	0.72	(+)	IgG	7.04	(+)	IgA	15.39	(+)	IgM	0.88	(-)
9002321020591	M	37	AB	College	Unkown	23	TAbs	118.44	(+)	NAbs	1.23	(+)	IgG	10.29	(+)	IgA	1.54	(+)	IgM	1.16	(+)
9002321020593	F	49	AB	University	Unkown	23	TAbs	6.37	(+)	NAbs	0.36	(+)	IgG	8.64	(+)	IgA	0.21	(-)	IgM	0.08	(-)
9002321018049	M	42	B	Senior school	Unkown	23	TAbs	171.38	(+)	NAbs	3.5	(+)	IgG	13.33	(+)	IgA	0.44	(-)	IgM	0.46	(-)
9002321018055	M	23	B	Vocational shool	Worker	23	TAbs	233.63	(+)	NAbs	4.13	(+)	IgG	13.23	(+)	IgA	0.67	(-)	IgM	0.49	(-)
9002321016994	M	27	A	University	Office worker	26	TAbs	135.46	(+)	NAbs	1.56	(+)	IgG	12.5	(+)	IgA	1.74	(+)	IgM	1.13	(+)
9002321017990	M	30	B	Unknown	Farmer	28	TAbs	46.12	(+)	NAbs	0.49	(+)	IgG	7.44	(+)	IgA	0.54	(-)	IgM	0.28	(-)
9002321017966	M	59	B	University	Unkown	29	TAbs	280.19	(+)	NAbs	2	(+)	IgG	11.98	(+)	IgA	0.68	(-)	IgM	6.12	(+)
9002321019199	M	27	O	College	Office worker	37	TAbs	0.15	(-)	NAbs	0.05	(-)	IgG	0.26	(-)	IgA	0.72	(-)	IgM	0.05	(-)
9002321016900	F	21	A	Senior school	Student	41	TAbs	0.15	(-)	NAbs	0.05	(-)	IgG	0.51	(-)	IgA	0.05	(-)	IgM	0.05	(-)
9002321020570	M	31	AB	Vocational shool	Worker	44	TAbs	26.6	(+)	NAbs	0.21	(+)	IgG	5.82	(+)	IgA	0.14	(-)	IgM	0.16	(-)
9002321016923	M	42	A	University	Unkown	45	TAbs	1.58	(+)	NAbs	0.05	(-)	IgG	0.32	(-)	IgA	0.32	(-)	IgM	0.13	(-)
9002321020569	F	38	AB	College	Office worker	52	TAbs	10.92	(+)	NAbs	0.2	(+)	IgG	5.91	(+)	IgA	0.17	(-)	IgM	0.2	(-)
9002321016897	F	42	A	University	Office worker	53	TAbs	295.84	(+)	NAbs	3.86	(+)	IgG	7.55	(+)	IgA	3.13	(+)	IgM	1.19	(+)
9002321016903	F	25	A	University	Office worker	53	TAbs	0.69	(-)	NAbs	0.09	(-)	IgG	1.64	(+)	IgA	0.12	(-)	IgM	0.13	(-)
9002321019210	M	57	O	University	Office worker	54	TAbs	178	(+)	NAbs	2.25	(+)	IgG	10.79	(+)	IgA	0.36	(-)	IgM	0.78	(-)
9002321017947	M	20	B	Vocational shool	Office worker	54	TAbs	276.03	(+)	NAbs	1.23	(+)	IgG	9.65	(+)	IgA	0.07	(-)	IgM	0.09	(-)
9002321017957	M	53	B	Junior school	Farmer	54	TAbs	5.44	(+)	NAbs	0.19	(+)	IgG	3.94	(+)	IgA	0.04	(-)	IgM	0.17	(-)
9002321016926	M	45	A	Senior school	Worker	55	TAbs	701.87	(+)	NAbs	>40	(+)	IgG	17.1	(+)	IgA	11.31	(+)	IgM	1.42	(+)
9002321019213	F	43	O	College	Office worker	56	TAbs	10.7	(+)	NAbs	0.39	(+)	IgG	3.69	(+)	IgA	0.23	(-)	IgM	0.05	(-)
9002321019203	F	27	O	Graduate school	Student	58	TAbs	23.25	(+)	NAbs	0.73	(+)	IgG	10.79	(+)	IgA	0.31	(-)	IgM	0.13	(-)
9002321019218	F	28	O	University	Office worker	58	TAbs	90.89	(+)	NAbs	0.5	(+)	IgG	9.83	(+)	IgA	0.24	(-)	IgM	0.04	(-)
9002321019212	M	28	O	Graduate school	Office worker	59	TAbs	34.91	(+)	NAbs	0.76	(+)	IgG	11.72	(+)	IgA	1.73	(+)	IgM	0.25	(-)
9002321016913	M	36	A	College	Office worker	59	TAbs	58.58	(+)	NAbs	0.39	(+)	IgG	11.21	(+)	IgA	0.47	(-)	IgM	0.2	(-)
9002321017969	M	44	B	Vocational shool	Worker	59	TAbs	44.29	(+)	NAbs	0.47	(+)	IgG	6.17	(+)	IgA	0.16	(-)	IgM	0.07	(-)
9002321016920	F	38	A	Senior school	Unkown	60	TAbs	39.27	(+)	NAbs	0.51	(+)	IgG	5.63	(+)	IgA	0.37	(-)	IgM	0.04	(-)
9002321020573	M	24	AB	College	Office worker	60	TAbs	267.86	(+)	NAbs	2.85	(+)	IgG	12.95	(+)	IgA	0.16	(-)	IgM	0.92	(-)
9002321017965	M	53	B	University	Unkown	62	TAbs	7.61	(+)	NAbs	0.08	(-)	IgG	1.36	(+)	IgA	0.75	(-)	IgM	0.13	(-)
9002321019215	M	40	O	Vocational shool	Unkown	63	TAbs	16.85	(+)	NAbs	0.16	(+)	IgG	3.42	(+)	IgA	0.41	(-)	IgM	0.32	(-)
9002321016925	M	44	A	Vocational shool	Unkown	64	TAbs	3.36	(+)	NAbs	0.19	(+)	IgG	3.46	(+)	IgA	0.5	(-)	IgM	0.14	(-)
9002321017941	M	22	B	College	Unkown	65	TAbs	271.18	(+)	NAbs	1.85	(+)	IgG	12.39	(+)	IgA	0.49	(-)	IgM	0.38	(-)
9002321016921	F	55	A	Junior school	Unkown	65	TAbs	12.79	(+)	NAbs	0.12	(+)	IgG	1.44	(+)	IgA	0.09	(-)	IgM	0.09	(-)
9002321019220	M	52	O	Senior school	Unkown	65	TAbs	1.22	(+)	NAbs	0.13	(+)	IgG	2.27	(+)	IgA	0.05	(-)	IgM	0.06	(-)
9002321019233	M	28	O	University	Office worker	65	TAbs	2.29	(+)	NAbs	0.17	(+)	IgG	2.27	(+)	IgA	0.64	(-)	IgM	0.12	(-)
9002321017949	M	31	B	Vocational shool	Unkown	67	TAbs	46	(+)	NAbs	0.62	(+)	IgG	9.32	(+)	IgA	0.11	(-)	IgM	0.23	(-)
9002321016912	M	32	A	Junior school	Worker	67	TAbs	8.34	(+)	NAbs	0.33	(+)	IgG	5.03	(+)	IgA	0.16	(-)	IgM	0.13	(-)
9002321016922	F	51	A	Senior school	Unkown	67	TAbs	7.21	(+)	NAbs	0.15	(+)	IgG	2.03	(+)	IgA	1.01	(+)	IgM	0.05	(-)
9002321020567	F	52	AB	Junior school	Teacher	68	TAbs	4.53	(+)	NAbs	0.15	(+)	IgG	2.34	(+)	IgA	0.09	(-)	IgM	0.06	(-)
9002321017939	F	34	B	Vocational shool	Student	70	TAbs	31.36	(+)	NAbs	0.55	(+)	IgG	5.58	(+)	IgA	1.4	(+)	IgM	0.07	(-)
9002321016890	M	53	A	Vocational shool	Unkown	71	TAbs	55.61	(+)	NAbs	0.87	(+)	IgG	10.9	(+)	IgA	0.14	(-)	IgM	0.06	(-)
9002321017971	M	53	B	College	Office worker	71	TAbs	9.63	(+)	NAbs	0.14	(+)	IgG	2.8	(+)	IgA	0.11	(-)	IgM	0.15	(-)
9002321016892	M	50	A	University	Office worker	72	TAbs	98.84	(+)	NAbs	0.66	(+)	IgG	3.79	(+)	IgA	0.25	(-)	IgM	0.17	(-)
9002321016896	M	21	A	College	Student	72	TAbs	67.18	(+)	NAbs	0.79	(+)	IgG	7.77	(+)	IgA	0.23	(-)	IgM	0.43	(-)
9002321017942	M	25	B	College	Student	72	TAbs	78.63	(+)	NAbs	1.52	(+)	IgG	8.26	(+)	IgA	0.6	(-)	IgM	0.06	(-)
9002321016907	M	23	A	University	Student	73	TAbs	39.83	(+)	NAbs	0.36	(+)	IgG	5	(+)	IgA	0.12	(-)	IgM	0.07	(-)
9002321019223	M	30	O	University	Unkown	75	TAbs	23.1	(+)	NAbs	0.28	(+)	IgG	4.68	(+)	IgA	0.2	(-)	IgM	0.06	(-)
9002321016886	F	46	A	University	Teacher	78	TAbs	47.11	(+)	NAbs	0.43	(+)	IgG	6.19	(+)	IgA	0.29	(-)	IgM	0.04	(-)
9002321016893	M	23	A	Graduate school	Student	78	TAbs	67.23	(+)	NAbs	0.51	(+)	IgG	6.37	(+)	IgA	0.13	(-)	IgM	0.1	(-)
9002321019217	F	51	O	Unknown	Unkown	79	TAbs	95.98	(+)	NAbs	1.82	(+)	IgG	12.31	(+)	IgA	0.73	(-)	IgM	0.1	(-)
9002321019226	M	22	O	University	Unkown	79	TAbs	10.67	(+)	NAbs	0.16	(+)	IgG	3	(+)	IgA	0.94	(-)	IgM	0.06	(-)
9002321019222	M	31	O	College	Office worker	81	TAbs	7.21	(+)	NAbs	0.15	(+)	IgG	2.03	(+)	IgA	1.01	(+)	IgM	0.05	(-)
9002321016927	M	23	A	University	Office worker	81	TAbs	79.39	(+)	NAbs	0.49	(+)	IgG	5.59	(+)	IgA	0.48	(-)	IgM	0.2	(-)
9002321017953	F	25	B	Graduate school	Office worker	83	TAbs	51	(+)	NAbs	0.67	(+)	IgG	7.32	(+)	IgA	0.19	(-)	IgM	0.06	(-)
9002321019232	M	46	O	Senior school	Office worker	83	TAbs	4.91	(+)	NAbs	0.22	(+)	IgG	1.94	(+)	IgA	0.26	(-)	IgM	0.08	(-)
9002321016931	M	45	A	College	Unkown	83	TAbs	161.33	(+)	NAbs	1	(+)	IgG	5.72	(+)	IgA	0.09	(-)	IgM	0.13	(-)
9002321016905	M	40	A	Junior school	Office worker	84	TAbs	40.54	(+)	NAbs	0.32	(+)	IgG	4.44	(+)	IgA	0.34	(-)	IgM	0.09	(-)
9002321016924	M	22	A	College	Worker	84	TAbs	57.33	(+)	NAbs	0.9	(+)	IgG	9.11	(+)	IgA	0.14	(-)	IgM	0.08	(-)
9002321019225	F	21	O	University	Student	84	TAbs	196.47	(+)	NAbs	3.09	(+)	IgG	13.95	(+)	IgA	0.3	(-)	IgM	0.13	(-)
9002321016917	F	25	A	College	Teacher	86	TAbs	76.47	(+)	NAbs	0.68	(+)	IgG	8.05	(+)	IgA	0.74	(-)	IgM	0.07	(-)
9002321017960	M	38	B	Graduate school	Office worker	86	TAbs	0.32	(-)	NAbs	0.09	(-)	IgG	0.71	(-)	IgA	0.15	(-)	IgM	0.05	(-)
9002321017956	F	23	B	University	Student	88	TAbs	23.37	(+)	NAbs	0.29	(+)	IgG	4.89	(+)	IgA	0.46	(-)	IgM	0.11	(-)
9002321017951	F	37	B	University	Office worker	89	TAbs	97.46	(+)	NAbs	1.6	(+)	IgG	7.84	(+)	IgA	0.24	(-)	IgM	1.19	(+)
9002321019234	M	31	O	College	Office worker	89	TAbs	66.58	(+)	NAbs	0.69	(+)	IgG	7.58	(+)	IgA	0.29	(-)	IgM	0.11	(-)
9002321020568	M	49	AB	Senior school	Unkown	91	TAbs	34.8	(+)	NAbs	0.45	(+)	IgG	6.23	(+)	IgA	0.25	(-)	IgM	0.06	(-)
9002321017962	M	46	B	Vocational shool	Office worker	91	TAbs	6.28	(+)	NAbs	0.23	(+)	IgG	2.44	(+)	IgA	0.14	(-)	IgM	0.14	(-)
9002321017943	M	21	B	University	Medical Staff	92	TAbs	77.23	(+)	NAbs	0.3	(+)	IgG	9.91	(+)	IgA	0.11	(-)	IgM	0.09	(-)
9002321019205	M	22	O	University	Student	92	TAbs	207.47	(+)	NAbs	3.78	(+)	IgG	11.53	(+)	IgA	0.67	(-)	IgM	0.33	(-)
9002321019208	M	23	O	University	Student	92	TAbs	184.91	(+)	NAbs	5.27	(+)	IgG	13.6	(+)	IgA	2.25	(+)	IgM	0.11	(-)
9002321017970	M	31	B	Graduate school	Office worker	93	TAbs	44.64	(+)	NAbs	0.61	(+)	IgG	9.46	(+)	IgA	0.33	(-)	IgM	0.13	(-)
9002321016904	F	54	A	Junior school	Unkown	95	TAbs	14.02	(+)	NAbs	0.3	(+)	IgG	3.94	(+)	IgA	2.43	(+)	IgM	0.59	(-)
9002321019200	F	20	O	University	Student	102	TAbs	57.66	(+)	NAbs	0.55	(+)	IgG	8.94	(+)	IgA	0.08	(-)	IgM	0.06	(-)
9002321019229	M	29	O	College	Office worker	109	TAbs	48.59	(+)	NAbs	1.17	(+)	IgG	8.76	(+)	IgA	0.33	(-)	IgM	0.11	(-)
9002321016932	M	25	A	College	Unkown	109	TAbs	10.5	(+)	NAbs	0.12	(+)	IgG	3.31	(+)	IgA	0.54	(-)	IgM	0.23	(-)
9002321016891	M	22	A	College	Student	114	TAbs	3.21	(+)	NAbs	0.09	(-)	IgG	1.56	(+)	IgA	0.17	(-)	IgM	0.11	(-)
9002321016928	M	48	A	University	Office worker	114	TAbs	24.7	(+)	NAbs	0.33	(+)	IgG	4.4	(+)	IgA	0.65	(-)	IgM	0.32	(-)
9002321016933	M	27	A	Vocational shool	Worker	116	TAbs	10.93	(+)	NAbs	0.21	(+)	IgG	4	(+)	IgA	0.15	(-)	IgM	0.16	(-)
9002321016906	M	48	A	University	Civil servant	162	TAbs	4.94	(+)	NAbs	0.13	(+)	IgG	1.17	(+)	IgA	0.27	(-)	IgM	0.09	(-)
9002321019231	M	52	O	Unknown	Unkown	164	TAbs	2.4	(+)	NAbs	0.1	(+)	IgG	1.24	(+)	IgA	0.16	(-)	IgM	0.27	(-)
9002321017968	M	31	B	College	Office worker	173	TAbs	5.23	(+)	NAbs	0.08	(-)	IgG	0.78	(-)	IgA	0.91	(-)	IgM	0.07	(-)
9002321017952	F	55	B	University	Medical Staff	177	TAbs	3.1	(+)	NAbs	0.18	(+)	IgG	3.55	(+)	IgA	0.28	(-)	IgM	0.06	(-)
9002321019230	M	41	O	College	Office worker	178	TAbs	5.67	(+)	NAbs	0.11	(+)	IgG	1.65	(+)	IgA	0.4	(-)	IgM	0.12	(-)
9002321019221	M	38	O	University	Unkown	184	TAbs	28.6	(+)	NAbs	0.24	(+)	IgG	5.9	(+)	IgA	0.4	(-)	IgM	0.93	(-)
9002321019216	M	28	O	University	Office worker	197	TAbs	18.14	(+)	NAbs	0.24	(+)	IgG	1.55	(+)	IgA	0.43	(-)	IgM	0.15	(-)
9002321016930	F	42	A	Graduate school	Civil servant	213	TAbs	17.67	(+)	NAbs	0.23	(+)	IgG	1.23	(+)	IgA	6.29	(+)	IgM	0.16	(-)
9002321019228	F	37	O	University	Medical Staff	220	TAbs	6.29	(+)	NAbs	0.1	(+)	IgG	0.8	(-)	IgA	0.35	(-)	IgM	0.05	(-)
9002321016888	M	38	A	University	Office worker	275	TAbs	2.05	(+)	NAbs	0.05	(-)	IgG	0.26	(-)	IgA	0.3	(-)	IgM	0.21	(-)

## Sheet: (B)6 paticipants
TAbs（S/CO)
Code	Gender	Before	Week1	Week2	Week3	Week4
FQ0330	M	0	59.87	39.08	21.68	14.64
JL	F	0	0.21	0.75	0.71	0.67
YS0323	M	0	60.66	49.14	46.29	38.42
ZJJ0429	F	0	10.78	50.11	32.76	24.11
ZK0409	M	0	41.81	121.34	39.75	19.68
ZLB0414	M	0	5.45	51	34.27	23.77
IgG（S/CO)
Code	Gender	Before	Week1	Week2	Week3	Week4
FQ0330	M	0	6.93	7.91	7.02	5.89
JL	F	0	0.32	1.25	1.91	1.72
YS0323	M	0	10.87	11.97	10.97	11.02
ZJJ0429	F	0	3.27	8.33	8.48	8.14
ZK0409	M	0	5.4	9.28	8.13	7.76
ZLB0414	M	0	2.94	11.03	10.1	8.81
IgM（S/CO)
Code	Gender	Before	Week1	Week2	Week3	Week4
FQ0330	M	0	5.5	3.13	1.77	1
JL	F	0	0.09	0.09	0.07	0.07
YS0323	M	0	1.15	0.87	0.58	0.47
ZJJ0429	F	0	2.46	9.74	5.28	3.34
ZK0409	M	0	5.43	10.09	4.62	2.59
ZLB0414	M	0	0.54	0.87	0.51	0.35
NAbs（μg/ml）
Code	Gender	Before	Week1	Week2	Week3	Week4
FQ0330	M	0	0.7	0.6	0.57	0.43
JL	F	0	0.06	0.11	0.09	0.08
YS0323	M	0	0.91	0.9	0.8	0.77
ZJJ0429	F	0	0.29	0.82	0.97	0.93
ZK0409	M	0	0.58	1.2	0.92	0.74
ZLB0414	M	0	0.27	1.54	1.22	0.98

## Sheet: (B)Inhibition of ratio for NAbs
Barcode	Gender	Pre inoculation	1 week	2 week	3 week	4 week
YS0323	M	-0.00650054	0.506501	0.630011	0.593716	0.539545
JL	F	0.128927	0.167389	0.273023	0.202059	0.243229
ZK0409	M	0.246479	0.665764	0.761105	0.630011	0.560672
ZLB0414	M	0.136511	0.331528	0.731311	0.752438	0.527086
FQ0330	M	0.154388	0.358613	0.314735	0.509209	0.358613
ZJJ0429	F	0.187974	0.26273	0.628927	0.562839	0.546587

## Sheet: (C)11 CP donors
No.	Age	Gender	Interval	Duration	Total time	TAbs（S/CO)		NAbs(μg/ml)		IgG（S/CO)		IgA（S/CO)		IgM（S/CO)
1	30	M	0	32	32	120.65	(+)	2.39	(+)	10.38	(+)	3.5	(+)	16.8	(+)
2	37	M	17	19	36	43.07	(+)	1.24	(+)	8.56	(+)	5.1	(+)	4.68	(+)
3	45	F	23	14	37	214.77	(+)	26.71	(+)	14.65	(+)	6.18	(+)	17.5	(+)
4	42	M	9	37	46	135.75	(+)	9.85	(+)	11.97	(+)	22.04	(+)	1.96	(+)
5	32	M	22	18	40	143.88	(+)	8.28	(+)	13.7	(+)	1.44	(+)	2.62	(+)
6	50	F	27	12	39	34.47	(+)	0.74	(+)	4.91	(+)	0.87	(-)	1.39	(+)
7	37	M	98	19	117	43.32	(+)	1.07	(+)	11.85	(+)	0.87	(-)	0.25	(-)
8	52	M	83	13	96	107.4	(+)	2.18	(+)	14.53	(+)	0.56	(-)	1.79	(+)
9	39	M	100	19	119	27.18	(+)	0.74	(+)	5.86	(+)	2.07	(+)	5.29	(+)
10	33	M	99	18	117	14	(+)	0.47	(+)	3.06	(+)	0.52	(-)	1.01	(+)
11	47	M	/	/	/	1200.45	(+)	40	(+)	16	(+)	1.69	(+)	19.72	(+)
